# Supplementary material for: Assessment of sediment porewater toxicity in Biscayne National Park with sea urchin (Lytechinus variegatus) embryos
Source: PLoS One. 2022 Dec 6;17(12):e0278695. doi: 10.1371/journal.pone.0278695 (PMC9725154; doi:10.1371/journal.pone.0278695)
Supplement: S1 Table — (XLSX) [file pone.0278695.s001.xlsx]

## Sheet: Sheet1
S1 Table. Raw data for the sea urchin embryo development test.
Biscayne National Park (BISC)			Test species: Lytechinus variegatus				Sperm dilution used: 1:250
2021-06-24			Ova count: 4320 cells/mL				Fertilization: 95% (30 min)
			Sperm count: 1.29 x 10^10 cells/mL
	TEST VIAL NUMBER				Replicate A					Replicate B					Replicate C					Replicate D
TREATMENT	A	B	C	D	Normal	Underdev	Arrested	Malformed	TOTAL	Normal	Underdev	Arrested	Malformed	TOTAL	Normal	Underdev	Arrested	Malformed	TOTAL	Normal	Underdev	Arrested	Malformed	TOTAL	TOTAL COUNTS
TMASW (-) control	1	57	118	130	91	4	0	5	100	93	3	1	3	100	89	6	0	5	100	89	4	3	4	100	400
SDS, 4 mg/L (+) control	82	125	56	93	0	100	0	0	100	11	9	2	6	28	0	20	28	0	48	0	3	1	0	4	180
BISC Brewster	136	129	71	72	0	0	84	0	84	0	0	100	0	100	0	0	100	0	100	0	0	100	0	100	384
BISC Stiltsville A-Frame	77	132	46	38	0	46	37	0	83	0	53	11	0	64	0	71	29	0	100	0	88	12	0	100	347
BISC Stiltsville Baldwin Sessions	21	104	74	84	76	23	1	0	100	86	12	1	1	100	64	28	3	5	100	62	32	3	3	100	400
BISC Boca Chita Harbor	128	54	99	64	4	91	5	0	100	3	93	3	1	100	0	10	1	0	11	17	79	3	1	100	311
BISC "Boiler" safety valve	35	58	124	116	63	24	3	10	100	75	17	4	4	100	44	53	2	0	99	53	46	0	1	100	399
BISC Stiltsville Miami Spring Power Boat Club	120	110	86	143	0	68	32	0	100	0	93	7	0	100	0	100	0	0	100	0	78	22	0	100	400
BISC Mowry Canal	126	139	76	123	0	0	30	0	30	0	0	4	0	4	0	0	64	0	64	0	0	12	0	12	110
BISC Soldier Key	88	89	61	66	0	60	10	0	70	0	9	10	0	19	0	0	91	9	100	48	47	2	3	100	289
BISC Lirman Nursery 1	55	87	148	117	0	84	16	0	100	0	86	14	0	100	0	67	33	0	100	0	31	69	0	100	400
BISC University Dock	44	70	43	67	10	86	4	0	100	0	96	4	0	100	0	94	6	0	100	0	100	0	0	100	400
BISC Anniversary Reef	83	59	90	75	85	13	2	0	100	68	26	6	0	100	78	16	1	5	100	76	22	2	0	100	400
BISC Mandalay	39	60	27	122	0	49	25	0	74	20	76	4	0	100	19	79	2	0	100	9	81	8	2	100	374
BISC Alina's Reef	73	137	78	103	78	16	3	3	100	62	28	5	5	100	83	16	1	0	100	59	38	2	1	100	400
BISC Marker 14 Reef	81	105	25	2	93	5	1	1	100	89	10	1	0	100	95	3	0	2	100	94	6	0	0	100	400
BISC Lirman Nursery 2	91	13	65	24	0	47	23	0	70	0	67	33	0	100	0	97	3	0	100	0	73	27	0	100	370
BISC Money Reef	30	107	147	33	76	20	4	0	100	66	26	3	5	100	60	23	10	7	100	72	18	5	5	100	400
BISC Boat Basin	68	20	85	101	0	0	26	0	26	0	19	20	0	39	0	0	57	0	57	0	9	19	0	28	150
BISC Marker 3	145	111	29	19	0	14	8	0	22	0	89	11	0	100	0	37	63	0	100	0	0	100	0	100	322
BISC LOB 120	108	37	34	40	11	87	0	2	100	0	6	44	3	53	28	68	1	3	100	0	0	100	0	100	353
BISC The Drop	98	7	12	140	49	31	0	2	82	79	21	0	0	100	32	14	0	3	49	67	16	13	4	100	331
BISC Lirman Nursery 3	10	109	96	6	71	25	0	4	100	50	45	1	4	100	48	37	12	3	100	76	21	1	2	100	400
BISC Rocky Reef	92	95	121	4	0	96	3	1	100	0	59	10	1	70	0	26	74	0	100	1	80	17	2	100	370
BISC Ball Buoy	28	32	36	15	0	29	0	0	29	0	22	12	0	34	0	0	0	0	0	4	47	11	1	63	126
BISC Elliot Key Harbor	100	52	9	141	0	2	3	0	5	0	91	9	0	100	0	81	19	0	100	0	90	10	0	100	305
BISC Turkey Point Channel	127	106	131	94	38	3	0	1	42	86	14	0	0	100	83	11	2	4	100	90	5	2	3	100	342
